# Supplementary material for: Validation of a Droplet Digital PCR (ddPCR) Assay to Detect Cyanobacterial 16S rDNA in Human Lung Tissue
Source: Toxics. 2023 Jun 14;11(6):531. doi: 10.3390/toxics11060531 (PMC10302173; doi:10.3390/toxics11060531)
Supplement: Supplementary file 1 [file toxics-11-00531-s001.zip]

Archive with 1 entries (1 files):
- SM-Cyano specificity.pptx
